# Supplementary material for: Hippocampal hub neurons maintain distinct connectivity throughout their lifetime
Source: Nat Commun. 2020 Sep 11;11:4559. doi: 10.1038/s41467-020-18432-6 (PMC7486410; doi:10.1038/s41467-020-18432-6)
Supplement: Supplementary file 7 — Source Data [file 41467_2020_18432_MOESM7_ESM.xlsx]

## Sheet: Fig 1b
Figure 1b
# cells / 70 mm coronal section (P7 mice)
ebGABA	GABA+ cells	SOM+ cells
3.26667	359.5	117.5
2.6	355.333	104.667
4.21429
1.64286

## Sheet: Fig 1c
Figure 1c
# ebGABAs / 80 mm horizontal section
P7	P45
0.952381	0.791667
1.22222	2.13592
0.310345	1.52727
0.551724
0.52
0.489796
2
0.787172

## Sheet: Fig 1e
Figure 1e
% ebGABAs in CA1 layers
so/alv	intra-/ peri-sp	sr	slm
34.5133	39.823	24.7788	0.884956
28	44	18	8
26.1538	46.1538	21.8462	10.1539
29.7297	39.6396	25.2252	10.8108
24.0385	50	18.2692	7.69231
35.9133	40.2477	18.5758	5.26316

## Sheet: Fig 2i
Figure 2i
Axonal length (mm)
ctrlGABA	ebGABA
10.5713	1.2601
4.4999	4.2578
2.5532	1.3212
0.0392	6.4997
0.0408	4.8581
4.9852	1.1982
2.7616	6.9815
0.0577	9.3501
0.2557	3.0068
0.4986	2.3464
0.3397	2.2252
1.5609	1.162
0.5321	3.7402
0.2425	3.4736
0.4289	8.9915
0.3575	3.2586
1.6935	6.4094
0.7236	4.5043
	5.1596
	3.759

## Sheet: Fig 3a
Figure 3a
% expression in ebGABAs
SOM	PV	NPY	M2R	nNOS weak	nNOS strong
32	28.5714	20.8333	31.7	6	6
54.3	39.2857	29.7	25.5319	5.45455	9.09091
40.9	20.8	10.8434	7.75862	9.95851	7.88382
67.8	29.7	38.5965		15.873	6.34921
	26.5957	18.8406		7.46269	16.4179
				3.93013	3.93013

## Sheet: Fig 3f
Figure 3f
Top panel
f/I curve 500 ms current injection
ctrlGABA
Current (amplitude (pA)	Firing rate (Hz)
20	0	0	0	0	6	8	4	0	0	0	0	0	0	0	0	24	0	0
70	10	22	0	0	26	22	18	0	0	0	0	0	10	18	24	56	4	18
120	26	42	0	0	46	40	24	0	0	0	0	14	22	28	26	78	16	28
170	34	60	0	14	62	52	36	0	0	0	18	28	56	34	32	98	20	34
220	42	74	0	50	68	62	42	12	0	8	42	42	88	40	36	110	20	42
270	50	86	2	88	92	80	46	38	0	26	64	56	110	46	30	120	20	62
320	54	94	12	108	84	76	50	62	8	58	80	66	126	48	34	128	12	48
370	58	100	62	128	88	82	52	86	14	84	96	80	144	50	36	132	14	52
420	62	108	82	146	90	84	54	110	34	100	110	86	160	54	26		10	52
470	64	118	140	162	92	88	54	124	54	122	128	94	174	70	26		12	56
520	68	120	160	176	92	94	54	144	70	138	140	100	186	56	22		12	54
570	70	124	184	186	94	96	52	164	88	156	156	106	198	56	20		12	54
620	72	128	200	198	92	98		174	100	168	168	108	208	58	18		10	54
670	74	130	214	206	94	98		190	116	186	180	112	216	60	16		10	52
720	76	134	224	216	72	100		202	132	198	186	114	226	58	16		8	52
ebGABA
Current (amplitude (pA)	Firing rate (Hz)
20	0	0	14	0	12	0	4	0	0	20	0	0	0	0	6	0
70	14	20	28	38	40	14	28	0	0	58	0	22	12	0	30	8
120	30	38	38	62	58	28	46	4	2	28	2	36	22	20	44	22
170	42	50	44	78	68	38	58	46	26	16	22	46	30	30	32	28
220	52	62	46	88	74	42	68	68	42	12	48	62	36	52	28	22
270	60	66	50	96	80	48	74	86	56	8	64	56	44	42	24	22
320	66	70	54	106	74	50	76	102	72	6	78	60	68	46	20	18
370	72	76	26	112	76	52	82	114	76	6	92	62	48	48	20	16
420	76	76	26	114	68	56	82	124	82	6	102	62	50	42	18	12
470	80	78	22	130	66	58	86	132	90	6	112	42	54	28	16	10
520	82	80	20	94	52	60	86	140	96	6	120	42	54	20	16	10
570	84	80	20	84	48	60	90	144	100	6	128	38	56	22	14	10
620	86	82	20	84	52	60	88	148	104	6	134		58	20	12	8
670	88	84	20	60	48	62		150	106	6	138		60	14	14	10
720		84	18	74	56	62		150	108		144		60		16	8
Bottom panel
f/I curve first 50 ms of current injection
ctrlGABA
Current (amplitude (pA)	Firing rate (Hz)
20	0	0	0	0	0	20	0	0	0	0	0	0	0	0	0	40	0	0
70	20	20	0	0	20	20	40	0	0	0	0	0	40	40	20	80	20	40
120	40	60	0	0	60	40	60	0	0	0	0	0	80	60	60	100	60	40
170	40	80	0	20	80	60	60	0	0	0	20	40	100	60	80	140	60	60
220	60	100	0	80	80	60	80	20	0	0	60	60	120	80	100	140	80	80
270	60	100	20	100	100	80	100	80	0	40	80	100	140	80	120	160	100	100
320	80	120	60	120	120	100	100	100	0	60	100	120	160	100	120	160	100	100
370	80	120	120	140	120	100	100	120	20	100	120	120	180	100	140	180	120	100
420	80	140	160	160	120	100	120	140	40	120	120	140	180	120	140		100	100
470	80	140	180	180	140	120	120	160	60	120	140	140	200	120	160		120	120
520	100	160	200	180	140	120	120	160	80	160	160	140	200	120	160		120	120
570	100	160	220	200	140	140	120	180	100	160	160	160	220	120	160		120	120
620	100	160	240	200	160	140		200	120	180	180	160	220	140	160		100	120
670	100	160	240	220	160	140		200	140	180	180	160	240	140	160		100	120
720	100	180	260	220	160	140		220	140	200	200	160	240	140	160		80	120
ebGABA
Current (amplitude (pA)	Firing rate (Hz)
20	0	0	20	0	0	0	0	0		20	0	0	0	0	0	0
70	20	20	40	40	60	20	20	0	0	80	0	20	0	0	40	20
120	60	40	60	80	80	40	40	20	0	100	0	40	20	20	80	40
170	80	60	80	100	100	60	60	40	0	120	40	60	40	60	100	60
220	80	60	80	120	100	60	80	80	20	120	60	80	60	80	120	80
270	100	80	100	140	120	80	100	100	40	120	80	100	60	100	120	100
320	100	80	100	160	120	80	100	120	60	100	100	100	60	100	140	120
370	120	100	100	160	140	100	120	140	80	100	100	120	80	120	140	120
420	120	100	120	160	140	100	120	160	80	100	120	120	80	120	140	120
470	120	100	120	180	140	120	120	160	100	100	120	120	80	120	140	100
520	120	120	120	180	140	120	140	180	120	100	140	120	100	120	140	100
570	140	120	120	180	140	120	140	180	120	100	140	120	100	140	140	100
620	140	120	140	200	140	120	140	180	140	100	160		100	140	120	80
670	140	140	140	200	140	120		200	140	100	160		100	140	140	100
720		140	140	200	160	120		200	140		160		100		160	80

## Sheet: Fig 3h
Figure 3h
Sag ratio
ctrlGABA	ebGABA
0.41854	0.39913
0.35582	0.3621
0.33885	0.73747
0.58607	0.58745
0.25776	0.59189
0.41229	0.25991
0.51197	0.30757
0.54512	0.57364
0.53289	0.64655
0.47218	0.60839
0.44193	0.62302
0.37834	0.5586
0.56883	0.60018
0.48581	0.59312
0.69332	0.57056
0.58693	0.71273
0.37803

## Sheet: Fig 4k
Figure 4k
Left panel
Maximum amplitude of EPSCs evoked by intra-hippocampal afferents (pA). Non-responsive cells included
ctrlGABA	ebGABA
624	0
0	629
135	0
149	0
451	3848
176	0
74	0
217	18
1877	95
0	145
55	58
180	254
44	214
1245	90
0
225
Right panel
Paired pulse ratio of EPSCs evoked by intra-hippocampal afferents
ctrlGABA	ebGABA
1.71314	1.36089
1.33333	0.933992
3.90604	1
0.574279	1.18018
0.721591	2.71034
1.77027	1.465
1.27189	1.43701
1.39691	2.00467
1.03636	0.706897
1.23333
1.75
1.22453
1.04889

## Sheet: Fig 4l
Figure 4l
Left panel
Maximum amplitude of EPSCs evoked by extra-hippocampal afferents (pA)
ctrlGABA	ebGABA
0	0
80	0
95.3	0
0	0
183.3	99
6	8
5	55.4
79	8.5
99.6	0
50	0
0	0
0	0
0	0
0	0
0	0
45.3	0
0	140.7
107	0
0	0
81.8	0
0	0
120.6	0
	0
Right panel
Paired pulse ratio of EPSCs evoked by extra-hippocampal afferents
ctrlGABA	ebGABA
2.263	0.778
1.035	1.875
1.03164	1.973
3.833	2.412
4.4	0.871
1.468
1.643
0.32
1.095
0.295
1.134

## Sheet: Fig 4n
Figure 4n
Top panel
sEPSCs frequency (Hz)
ctrlGABA	ebGABA
43.714	29.268
19.959	0.684
8.169	14.495
8.223	54.9
19.762	4.416
18.684	20.293
3.687	16.783
18.026	0.997
11.103	4.731
9.663	48.198
25.302	14.54
56.984	15.982
16.584	6.313
12.868	2.877
5.03	2.567
12.817	34.554
2.128	1.805
18.87	0.677
Bottom panel
sEPSCs amplitude (pA)
ctrlGABA	ebGABA
50.614	31.438
53.68	18.58
22.052	34.031
46.107	36.769
40.374	15.724
66.577	29.346
50.08	43.388
40.895	21.088
23.937	21.657
92.568	48.105
29.861	33.727
40.496	23.375
19.983	24.514
24.376	74.33
20.904	20.51
15.565	51.478
21.328	17.324
20.268	22.354

[truncated: 30 more sheets: Fig 5b, Fig 5d, Fig 5e, Fig 5g, Fig 5h, Fig 5j, Fig 6i, Fig 6k, Suppl Fig 2a, Suppl Fig 2b, Suppl Fig 2c, Suppl Fig 2d, Suppl Fig 3d, Suppl Fig 3e, Suppl Fig 3f, Suppl Fig 3g, Suppl Fig 3i, Suppl Fig 5f, Suppl Fig 5g, Suppl Fig 5h …]
